# Supplementary material for: Integrating Genetic Alterations and Histopathological Features for Enhanced Risk Stratification in Non-Muscle-Invasive Bladder Cancer
Source: Diagnostics (Basel). 2024 Sep 26;14(19):2137. doi: 10.3390/diagnostics14192137 (PMC11482629; doi:10.3390/diagnostics14192137)
Supplement: Supplementary file 1 [file diagnostics-14-02137-s001.zip]

Archive with 3 entries (3 files):
- Revised Supplementary material.pdf
- Table S2.xlsx
- Table S3.xlsx
