# Supplementary material for: Integrating Genetic Alterations and Histopathological Features for Enhanced Risk Stratification in Non-Muscle-Invasive Bladder Cancer
Source: Diagnostics (Basel). 2024 Sep 26;14(19):2137. doi: 10.3390/diagnostics14192137 (PMC11482629; doi:10.3390/diagnostics14192137)
Supplement: Supplementary file 1 [file diagnostics-14-02137-s001.zip › Table S2.xlsx]

## Sheet: Table S2
Chromosome	Genes	Coding	Amino Acid Change	Exon	Codon	Variant Effect	Type	Variant Class	Gene Class	Frequency (n)
4	FGFR3	c.746C>G	p.Ser249Cys	7	TGC	Missense	SNV	Hotspot	Gain-of-Function	99
4	FGFR3	c.1118A>G	p.Tyr373Cys	9	TGT	Missense	SNV	Hotspot	Gain-of-function	36
3	PIK3CA	c.1633G>A	p.Glu545Lys	10	AAG	Missense	SNV	Hotspot	Gain-of-function	30
4	FGFR3	c.742C>T	p.Arg248Cys	7	TGC	Missense	SNV	Hotspot	Gain-of-function	26
3	PIK3CA	c.1624G>A	p.Glu542Lys	10	AAA	Missense	SNV	Hotspot	Gain-of-function	19
3	PIK3CA	c.3140A>G	p.His1047Arg	21	CGT	Missense	SNV	Hotspot	Gain-of-function	13
4	FGFR3	c.1108G>T	p.Gly370Cys	9	TGC	Missense	SNV	Hotspot	Gain-of-function	10
14	AKT1	c.49G>A	p.Glu17Lys	3	AAG	Missense	SNV	Hotspot	Gain-of-function	8
11	HRAS	c.35G>A	p.Gly12Asp	2	GAC	Missense	SNV	Hotspot	Gain-of-function	7
11	HRAS	c.37G>C	p.Gly13Arg	2	CGT	Missense	SNV	Hotspot	Gain-of-Function	7
17	ERBB2	c.929C>T	p.Ser310Phe	8	TTC	Missense	SNV	Hotspot	Gain-of-function	7
7	BRAF	c.1780G>A	p.Asp594Asn	15	AAT	Missense	SNV	Hotspot	Gain-of-Function	4
11	HRAS	c.182A>G	p.Gln61Arg	3	CGG	Missense	SNV	Hotspot	Gain-of-function	4
1	NRAS	c.182A>G	p.Gln61Arg	3	CGA	Missense	SNV	Hotspot	Gain-of-Function	4
12	KRAS	c.35G>T	p.Gly12Val	2	GTT	Missense	SNV	Hotspot	Gain-of-function	4
3	PIK3CA	c.3140A>T	p.His1047Leu	21	CTT	Missense	SNV	Hotspot	Gain-of-function	4
4	FGFR3	c.1111A>T	p.Ser371Cys	9	TGT	Missense	SNV	Hotspot	Gain-of-function	4
19	JAK3	c.1969C>T	p.Arg657Trp	15	TGG	Missense	SNV	Hotspot	Gain-of-function	3
12	KRAS	c.38G>A	p.Gly13Asp	2	GAC	Missense	SNV	Hotspot	Gain-of-Function	3
4	FGFR3	c.1138G>A	p.Gly380Arg	9	AGG	Missense	SNV	Hotspot	Gain-of-function	3
3	PIK3CA	c.3129G>T	p.Met1043Ile	21	ATT	Missense	SNV	Hotspot	Gain-of-Function	3
12	KRAS	c.101C>T	p.Pro34Leu	2	CTA	Missense	SNV	Hotspot	Gain-of-Function	3
1	MTOR	c.6644C>T	p.Ser2215Phe	47	TTT	Missense	SNV	Hotspot	Gain-of-function	3
7	EGFR	c.2224G>A	p.Val742Ile	19	ATC	Missense	SNV	Hotspot	Gain-of-function	3
12	ERBB3	c.695C>T	p.Ala232Val	6	GTC	Missense	SNV	Hotspot	Gain-of-function	2
4	FGFR3	c.1172C>A	p.Ala391Glu	9	GAG	Missense	SNV	Hotspot	Gain-of-function	2
19	GNA11	c.547C>T	p.Arg183Cys	4	TGC	Missense	SNV	Hotspot	Gain-of-function	2
3	PIK3CA	c.1035T>A	p.Asn345Lys	5	AAA	Missense	SNV	Hotspot	Gain-of-function	2
10	FGFR2	c.1647T>A	p.Asn549Lys	12	AAA	Missense	SNV	Hotspot	Gain-of-function	2
12	ERBB3	c.889G>T	p.Asp297Tyr	8	TAT	Missense	SNV	Hotspot	Gain-of-function	2
7	BRAF	c.1781A>G	p.Asp594Gly	15	GGT	Missense	SNV	Hotspot	Gain-of-Function	2
3	PIK3CA	c.1636C>A	p.Gln546Lys	10	AAG	Missense	SNV	Hotspot	Gain-of-function	2
11	HRAS	c.182A>T	p.Gln61Leu	3	CTG	Missense	SNV	Hotspot	Gain-of-function	2
1	MTOR	c.7255G>A	p.Glu2419Lys	53	AAA	Missense	SNV	Hotspot	Gain-of-function	2
3	PIK3CA	c.115G>A	p.Glu39Lys	2	AAG	Missense	SNV	Hotspot	Gain-of-function	2
3	PIK3CA	c.1633G>C	p.Glu545Gln	10	CAG	Missense	SNV	Hotspot	Gain-of-function	2
12	KRAS	c.37G>A	p.Gly13Ser	2	AGC	Missense	SNV	Hotspot	Gain-of-function	2
7	BRAF	c.1396G>C	p.Gly466Arg	11	CGA	Missense	SNV	Hotspot	Gain-of-function	2
7	BRAF	c.1406G>C	p.Gly469Ala	11	GCA	Missense	SNV	Hotspot	Gain-of-function	2
19	MAP2K2	c.136C>T	p.Leu46Phe	2	TTT	Missense	SNV	Hotspot	Gain-of-function	2
17	ERBB2	c.2264T>C	p.Leu755Ser	19	TCG	Missense	SNV	Hotspot	Gain-of-function	2
3	PIK3CA	c.331A>G	p.Lys111Glu	2	GAG	Missense	SNV	Hotspot	Gain-of-function	2
4	FGFR3	c.1949A>T	p.Lys650Met	14	ATG	Missense	SNV	Hotspot	Gain-of-function	2
12	ERBB3	c.273G>T	p.Met91Ile	3	ATT	Missense	SNV	Hotspot	Gain-of-function	2
3	RAF1	c.770C>T	p.Ser257Leu	7	TTG	Missense	SNV	Hotspot	Gain-of-Function	2
17	ERBB2	c.2524G>A	p.Val842Ile	21	ATA	Missense	SNV	Hotspot	Gain-of-function	2
12	KRAS	c.436G>A	p.Ala146Thr	4	ACA	Missense	SNV	Hotspot	Gain-of-function	1
1	MTOR	c.5911G>A	p.Ala1971Thr	43	ACC	Missense	SNV	Hotspot	Unknown	1
11	HRAS	c.175G>A	p.Ala59Thr	3	ACC	Missense	SNV	Hotspot	Gain-of-Function	1
3	PIK3CA	c.323G>A	p.Arg108His	2	CAT	Missense	SNV	Hotspot	Gain-of-function	1
15	IDH2	c.418C>T	p.Arg140Trp	4	TGG	Missense	SNV	Hotspot	Gain-of-function	1
15	IDH2	c.514A>G	p.Arg172Gly	4	GGG	Missense	SNV	Hotspot	Gain-of-function	1
15	IDH2	c.515G>A	p.Arg172Lys	4	AAG	Missense	SNV	Hotspot	Gain-of-function	1
3	PIK3CA	c.112C>T	p.Arg38Cys	2	TGT	Missense	SNV	Hotspot	Gain-of-function	1
19	JAK3	c.1970G>A	p.Arg657Gln	15	CAG	Missense	SNV	Hotspot	Gain-of-function	1
17	ERBB2	c.2033G>A	p.Arg678Gln	17	CAG	Missense	SNV	Hotspot	Gain-of-Function	1
7	EGFR	c.2327G>A	p.Arg776His	20	CAC	Missense	SNV	Hotspot	Gain-of-function	1
4	PDGFRA	c.2522G>A	p.Arg841Lys	18	AAA	Missense	SNV	Hotspot	Gain-of-function	1
10	RET	c.2656C>T	p.Arg886Trp	15	TGG	Missense	SNV	Hotspot	Gain-of-function	1
3	PIK3CA	c.277C>T	p.Arg93Trp	2	TGG	Missense	SNV	Hotspot	Gain-of-function	1
3	CTNNB1	c.94G>A	p.Asp32Asn	3	AAC	Missense	SNV	Hotspot	Gain-of-function	1
3	PIK3CA	c.1048G>A	p.Asp350Asn	5	AAC	Missense	SNV	Hotspot	Gain-of-function	1
3	PIK3CA	c.1645G>A	p.Asp549Asn	10	AAT	Missense	SNV	Hotspot	Gain-of-function	1
7	EGFR	c.2281G>A	p.Asp761Asn	19	AAT	Missense	SNV	Hotspot	Gain-of-Function	1
2	ALK	c.3467G>A	p.Cys1156Tyr	22	TAC	Missense	SNV	Hotspot	Gain-of-function	1
3	PIK3CA	c.1133G>T	p.Cys378Phe	6	TTT	Missense	SNV	Hotspot	Gain-of-function	1
3	PIK3CA	c.1258T>C	p.Cys420Arg	8	CGT	Missense	SNV	Hotspot	Gain-of-Function	1
10	RET	c.1853G>A	p.Cys618Tyr	10	TAC	Missense	SNV	Hotspot	Gain-of-function	1
10	RET	c.1901G>A	p.Cys634Tyr	11	TAC	Missense	SNV	Hotspot	Gain-of-Function	1
3	PIK3CA	c.1637A>G	p.Gln546Arg	10	CGG	Missense	SNV	Hotspot	Gain-of-function	1
3	PIK3CA	c.1638G>T	p.Gln546His	10	CAT	Missense	SNV	Hotspot	Gain-of-function	1
3	PIK3CA	c.1637A>C	p.Gln546Pro	10	CCG	Missense	SNV	Hotspot	Gain-of-function	1
1	NRAS	c.181C>A	p.Gln61Lys	3	AAA	Missense	SNV	Hotspot	Gain-of-function	1
3	PIK3CA	c.1357G>A	p.Glu453Lys	8	AAA	Missense	SNV	Hotspot	Gain-of-Function	1
3	PIK3CA	c.1624G>C	p.Glu542Gln	10	CAA	Missense	SNV	Hotspot	Gain-of-function	1
3	PIK3CA	c.1634A>C	p.Glu545Ala	10	GCG	Missense	SNV	Hotspot	Gain-of-function	1
17	ERBB2	c.2149G>A	p.Glu717Lys	18	AAG	Missense	SNV	Hotspot	Unknown	1
3	PIK3CA	c.241G>A	p.Glu81Lys	2	AAA	Missense	SNV	Hotspot	Gain-of-function	1
3	PIK3CA	c.317G>T	p.Gly106Val	2	GTC	Missense	SNV	Hotspot	Gain-of-Function	1
12	KRAS	c.35G>A	p.Gly12Asp	2	GAT	Missense	SNV	Hotspot	Gain-of-function	1
12	KRAS	c.34G>A	p.Gly12Ser	2	AGT	Missense	SNV	Hotspot	Gain-of-Function	1
11	HRAS	c.35G>T	p.Gly12Val	2	GTC	Missense	SNV	Hotspot	Gain-of-function	1
12	KRAS	c.37G>T	p.Gly13Cys	2	TGC	Missense	SNV	Hotspot	Gain-of-Function	1
11	HRAS	c.38G>T	p.Gly13Val	2	GTT	Missense	SNV	Hotspot	Gain-of-function	1
7	BRAF	c.1397G>A	p.Gly466Glu	11	GAA	Missense	SNV	Hotspot	Gain-of-Function	1
17	ERBB2	c.2327G>T	p.Gly776Val	20	GTT	Missense	SNV	Hotspot	Gain-of-function	1
3	PIK3CA	c.3139C>T	p.His1047Tyr	21	TAT	Missense	SNV	Hotspot	Gain-of-function	1
X	AR	c.2623C>T	p.His875Tyr	8	TAT	Missense	SNV	Hotspot	Gain-of-Function	1
3	PIK3CA	c.333G>C	p.Lys111Asn	2	AAC	Missense	SNV	Hotspot	Gain-of-function	1
7	BRAF	c.1801A>G	p.Lys601Glu	15	GAA	Missense	SNV	Hotspot	Gain-of-function	1
12	ERBB3	c.657T>G	p.Phe219Leu	6	TTG	Missense	SNV	Hotspot	Unknown	1
3	RAF1	c.781C>T	p.Pro261Ser	7	TCT	Missense	SNV	Hotspot	Gain-of-Function	1
19	JAK3	c.1991delC	p.Pro664fs	15	CGC	frameshiftDeletion	INDEL		Unknown	1
4	FGFR3	c.745_746insG	p.Ser249fs	7	TGC	frameshiftInsertion	INDEL		Unknown	1
3	CTNNB1	c.98C>T	p.Ser33Phe	3	TTT	Missense	SNV	Hotspot	Gain-of-function	1
3	CTNNB1	c.134C>G	p.Ser45Cys	3	TGT	Missense	SNV	Hotspot	Gain-of-function	1
3	CTNNB1	c.133T>C	p.Ser45Pro	3	CCT	Missense	SNV	Hotspot	Gain-of-function	1
10	RET	c.2711C>T	p.Ser904Phe	15	TTC	Missense	SNV	Hotspot	Gain-of-function	1
1	MTOR	c.5930C>T	p.Thr1977Ile	43	ATA	Missense	SNV	Hotspot	Gain-of-function	1
17	ERBB2	c.2198C>T	p.Thr733Ile	18	ATA	Missense	SNV	Hotspot	Gain-of-Function	1
7	SMO	c.1605G>A	p.Trp535Ter	9	TGA	Nonsense	SNV	Truncating	Unknown	1
3	PIK3CA	c.3061T>C	p.Tyr1021His	21	CAC	Missense	SNV	Hotspot	Gain-of-function	1
12	ERBB3	c.310G>T	p.Val104Leu	3	TTG	Missense	SNV	Hotspot	Gain-of-function	1
3	PIK3CA	c.1030G>A	p.Val344Met	5	ATG	Missense	SNV	Hotspot	Gain-of-function	1
7	BRAF	c.1799T>A	p.Val600Glu	15	GAG	Missense	SNV	Hotspot	Gain-of-function	1
7	EGFR	c.2527G>A	p.Val843Ile	21	ATA	Missense	SNV	Hotspot	Gain-of-Function	1
Table S2. Summary of 411 SNVs and INDELs.
