# Supplementary material for: Integrating Genetic Alterations and Histopathological Features for Enhanced Risk Stratification in Non-Muscle-Invasive Bladder Cancer
Source: Diagnostics (Basel). 2024 Sep 26;14(19):2137. doi: 10.3390/diagnostics14192137 (PMC11482629; doi:10.3390/diagnostics14192137)
Supplement: Supplementary file 1 [file diagnostics-14-02137-s001.zip › Table S3.xlsx]

## Sheet: Table S3
Chromosome	Genes	Oncomine Variant Class	Type	Oncomine Gene Class	Frequency (n)
14	AKT1	Amplification	CNV	Unknown	39
17	ERBB2	Amplification	CNV	Gain-of-Function	24
2	MYCN	Amplification	CNV	Gain-of-Function	23
11	CCND1	Amplification	CNV	Gain-of-function	22
4	FGFR3	Amplification	CNV	Gain-of-Function	21
12	CDK4	Amplification	CNV	Gain-of-Function	13
8	MYC	Amplification	CNV	Gain-of-Function	10
8	FGFR1	Amplification	CNV	Gain-of-function	9
X	AR	Amplification	CNV	Gain-of-Function	8
10	FGFR2	Amplification	CNV	Gain-of-Function	8
12	KRAS	Amplification	CNV	Gain-of-function	5
4	PDGFRA	Amplification	CNV	Gain-of-Function	3
3	PIK3CA	Amplification	CNV	Gain-of-Function	3
2	ALK	Amplification	CNV	Gain-of-function	2
7	EGFR	Amplification	CNV	Gain-of-function	2
7	MET	Amplification	CNV	Gain-of-Function	1
Table S3. Summary of 193 CNVs.
